# Supplementary material for: Genome-Wide Detection of SPX Family and Profiling of CoSPX-MFS3 in Regulating Low-Phosphate Stress in Tea-Oil Camellia
Source: Int J Mol Sci. 2023 Jul 17;24(14):11552. doi: 10.3390/ijms241411552 (PMC10380294; doi:10.3390/ijms241411552)
Supplement: Supplementary file 1 [file ijms-24-11552-s001.zip]

Archive with 8 entries (8 files):
- Supplemental Figure S1.tif
- Supplemental Figure S2.tif
- Supplemental Figure S3 .tif
- Table S1.pdf
- Table S2.xlsx
- Table S3.xlsx
- Table S4.xlsx
- Table S5.xlsx
