# Supplementary material for: Genome-Wide Detection of SPX Family and Profiling of CoSPX-MFS3 in Regulating Low-Phosphate Stress in Tea-Oil Camellia
Source: Int J Mol Sci. 2023 Jul 17;24(14):11552. doi: 10.3390/ijms241411552 (PMC10380294; doi:10.3390/ijms241411552)
Supplement: Supplementary file 1 [file ijms-24-11552-s001.zip › Table S2.xlsx]

## Sheet: Sheet1
Supplementary Table 2 The putative conserved motifs in ClSPX proteins.
MOTIF-1	HGEMVLLMNYSNINYTGLAKILKKYDKRTGGLLRSPFIQNVLQQPFYTTD	width = 50	sites = 17	llr = 1751	E-value = 8.5e-413
MOTIF-2	MKFGKRLKQQVQETLPGWHDKFLSYKDLKKLVRLISSAPPM	width = 41	sites = 12	llr = 1138	E-value = 3.3e-252
MOTIF-3	EAEFMYLLNNEIEKFNSFFMEQEEDFVIRHKELQQRIERVT	width = 41	sites = 12	llr = 1073	E-value = 2.4e-216
MOTIF-4	REREAITVSGEGVFRNTVAALLTMQEIRRGSSTYGHFSLPPLNLPDSDFI	width = 50	sites = 10	llr = 1098	E-value = 4.9e-204
MOTIF-5	EIWGPNGSQPSEMDYKEEMGKIRKEIVNF	width = 29	sites = 6	llr = 477	E-value = 9.0e-089
MOTIF-6	ISKLVKECESTIDVMFPVVEE	width = 21	sites = 11	llr = 970	E-value = 3.7e-088
MOTIF-7	SARAVNRRYISDCVPLKIRLQASAGFVSASALGMACGPALAGLLQTNFKI	width = 50	sites = 6	llr = 632	E-value = 9.4e-060
MOTIF-8	NTFLYMVNTYIIVPTADDYSISLGAAATVCGVVIGAMAVAQVFSSIYFSA	width = 50	sites = 4	llr = 488	E-value = 7.3e-044
MOTIF-9	HIVIPYSVPQYVCSGLIMFVSAEVLEGVNLSLLSRVMSSRLSRGTYNGG	width = 49	sites = 3	llr = 406	E-value = 8.1e-042
MOTIF-10	ESSVITTYYFNWSTSTVAIFLACLGLTVLPINIIVGSYISNMFEDRQI	width = 48	sites = 3	llr = 395	E-value = 2.2e-040
MOTIF-11	QVFKHVGLGAVVGAISRNLADLQDCQGSYLSIYDQPAIALQDPVVDSIKA	width = 50	sites = 3	llr = 405	E-value = 1.4e-037
MOTIF-12	TEAGTIARVIADGTITLAGYLGNSRLLNATLLPSLLICITSIIATCCTYN	width = 50	sites = 3	llr = 408	E-value = 1.2e-039
MOTIF-13	FPLYSLFGFITLHMLMYAGNIYYWRRYRVNYSFIFGFKEGTELGYREV	width = 48	sites = 3	llr = 381	E-value = 3.9e-032
MOTIF-14	YKITFNQDTLPGWVMAVAWLLYLLWLWISFKEPLRETERQHVPPGPNADQ	width = 50	sites = 3	llr = 393	E-value = 3.2e-031
MOTIF-15	NKSYFKPLVFSSIVLLVGNIMYALAYDLNSIAVLLMGRIFC	width = 41	sites = 3	llr = 323	E-value = 3.1e-024
MOTIF-16	PDFFLADQLTSQVQAFRSLEFYVCYYFWGDYKLRQNTCMHS	width = 41	sites = 3	llr = 322	E-value = 4.9e-024
MOTIF-17	DQECDVSEEAPEESRGPATSIGSAYRLLTPSVKVQLLIYFMLKYAME	width = 47	sites = 3	llr = 372	E-value = 6.8e-031
MOTIF-18	AFQLNSLIPIP	width = 11	sites = 7	llr = 194	E-value = 5.5e-020
MOTIF-19	QIQEWQGYYINYKLMKKKVKQYAHQIQIG	width = 29	sites = 4	llr = 281	E-value = 2.2e-019
MOTIF-20	CSICLDTVFDPVALTCGHIFCYMCACKAASVTIVDGLDTADPKGKCPLCR	width = 50	sites = 2	llr = 279	E-value = 2.1e-012
MOTIF-21	AVDRLTYSTNFLHFLGQHALIMQEE	width = 25	sites = 3	llr = 200	E-value = 4.0e-012
MOTIF-22	PTPSEERADDERYHFMSLILN	width = 21	sites = 3	llr = 170	E-value = 1.9e-010
MOTIF-23	MNGSLEFG	width = 8	sites = 7	llr = 143	E-value = 7.3e-010
MOTIF-24	LDSQIEKTVLFLLEQQGLLASRIAKLGEQQDSIQQEPD	width = 38	sites = 3	llr = 275	E-value = 2.7e-008
MOTIF-25	YNVFYFIVAVIPYWICFLQCLCHLFKEKD	width = 29	sites = 3	llr = 215	E-value = 7.5e-008
