# Supplementary material for: Genome-Wide Detection of SPX Family and Profiling of CoSPX-MFS3 in Regulating Low-Phosphate Stress in Tea-Oil Camellia
Source: Int J Mol Sci. 2023 Jul 17;24(14):11552. doi: 10.3390/ijms241411552 (PMC10380294; doi:10.3390/ijms241411552)
Supplement: Supplementary file 1 [file ijms-24-11552-s001.zip › Table S3.xlsx]

## Sheet: Sheet1
Supplementary Table 3 Details regarding the segmentally duplicated gene pairs in C.lanceoleosa
ClSPX Gene Name	ClSPX Gene Name	Ka	Ks	Ka/Ks	Selection pressure
ClSPX1a	ClSPX2	0.26506	1.41994	0.18667	Purifying selection
ClSPX-MFS2b	ClSPX-MFS2c	0.06089	0.311537	0.19545	Purifying selection
ClSPX-MFS2a	ClSPX-MFS2b	0.137904	0.895415	0.154011	Purifying selection
ClPHO1H10a	ClSPX4a	0.169921	0.818234	0.207667	Purifying selection
ClSPX4b	ClSPX2	0.236438	NaN	NaN	Purifying selection
ClSPX4b	ClSPX1b	0.306451	2.28087	0.134357	Purifying selection
ClSPX3b	ClSPX3g	0.155454	0.852711	0.182305	Purifying selection
