# Supplementary material for: Genome-Wide Detection of SPX Family and Profiling of CoSPX-MFS3 in Regulating Low-Phosphate Stress in Tea-Oil Camellia
Source: Int J Mol Sci. 2023 Jul 17;24(14):11552. doi: 10.3390/ijms241411552 (PMC10380294; doi:10.3390/ijms241411552)
Supplement: Supplementary file 1 [file ijms-24-11552-s001.zip › Table S4.xlsx]

## Sheet: Sheet1
Supplementary Table 4 Syntenic gene pairs between C. lanceoleosa and Arabidopsis
ClSPX Gene Name	ClSPX Gene ID	AtSPX Gene ID	AtSPX Gene Name	Ka	Ks	Ka/Ks	Selection pressure
ClSPX3b	C.lanceoleosa_LG02_G00681.t1	AT2G45130.1	AtSPX3	0.270486	NaN	NaN	NaN
ClSPX3g	C.lanceoleosa_LG03_G02574.t1	AT2G45130.1	AtSPX3	0.237034	3.44162	0.0688729	Purifying selection
ClSPX3d	C.lanceoleosa_LG03_G02542.t1	AT2G45130.1	AtSPX3	0.24128	3.10657	0.0776677	Purifying selection
ClPHO1H10a	C.lanceoleosa_LG01_G03739.t1	AT2G03240.1	AtPHO1;H5	0.326809	NaN	NaN	NaN
ClPHO1H10a	C.lanceoleosa_LG01_G03739.t1	AT1G26730.1	AtPHO1;H7	0.367558	2.94648	0.124745	Purifying selection
ClPHO1H10a	C.lanceoleosa_LG01_G03739.t1	AT1G69480.2	AtPHO1;H10	0.364148	NaN	NaN	NaN
ClPHO1H10a	C.lanceoleosa_LG01_G03739.t1	AT1G14040.1	AtPHO1;H3	0.343161	2.6868	0.127721	Purifying selection
ClPHO1H10a	C.lanceoleosa_LG01_G03739.t1	AT3G29060.1	AtPHO1;H9	0.321869	NaN	NaN	NaN
ClSPX4a	C.lanceoleosa_LG04_G03850.t1	AT5G15330.2	AtSPX4	0.205079	3.76148	0.0545209	Purifying selection
ClSPX-MFS2b	C.lanceoleosa_LG11_G02584.t1	AT1G63010.5	AtSPX-MFS2	0.15335	1.49982	0.102246	Purifying selection
ClSPX-MFS2b	C.lanceoleosa_LG11_G02584.t1	AT4G22990.3	AtSPX-MFS1	0.138075	1.74154	0.0792831	Purifying selection
ClSPX-MFS2b	C.lanceoleosa_LG11_G02584.t1	AT4G11810.1	AtSPX-MFS3	0.142624	1.48743	0.0958858	Purifying selection
ClPHO1H10b	C.lanceoleosa_LG11_G01096.t1	AT1G69480.2	AtPHO1;H10	0.296679	1.84114	0.161139	Purifying selection
ClPHO1H10b	C.lanceoleosa_LG11_G01096.t1	AT1G26730.1	AtPHO1;H7	0.386194	2.21735	0.174169	Purifying selection
ClPHO1H10b	C.lanceoleosa_LG11_G01096.t1	AT1G14040.1	AtPHO1;H3	0.343769	3.73578	0.0920206	Purifying selection
ClPHO1H10b	C.lanceoleosa_LG11_G01096.t1	AT2G03240.1	AtPHO1;H5	0.368306	1.73982	0.211692	Purifying selection
ClPHO1H10b	C.lanceoleosa_LG11_G01096.t1	AT3G29060.1	AtPHO1;H9	0.438742	NaN	NaN	NaN
ClNLA2	C.lanceoleosa_LG15_G00224.t1	AT1G02860.1	AtNLA2	0.236065	NaN	NaN	NaN
ClSPX-MFS2c	C.lanceoleosa_LG13_G01292.t1	AT1G63010.5	AtSPX-MFS2	0.147395	1.68966	0.0872334	Purifying selection
ClSPX-MFS2c	C.lanceoleosa_LG13_G01292.t1	AT4G11810.1	AtSPX-MFS3	0.13645	1.9377	0.0704185	Purifying selection
ClSPX-MFS2c	C.lanceoleosa_LG13_G01292.t1	AT4G22990.3	AtSPX-MFS1	0.135653	2.24734	0.0603614	Purifying selection

## Sheet: Sheet2
Supplementary Table 4 Syntenic gene pairs between C. lanceoleosa and C.sinensis
ClSPX Gene Name	ClSPX Gene ID	CsSPX Gene ID	CsSPX Gene Name	Ka	Ks	Ka/Ks	Selection pressure
ClSPX4b	C.lanceoleosa_LG04_G02574.t1	evm.model.Cha03g006890	CsSPX4	0.0125316	0.0320333	0.391206	Purifying selection
ClSPX4b	C.lanceoleosa_LG04_G02574.t1	evm.model.Cha12g007430	CsSPX1a	0.275654	NaN	NaN	NaN
ClSPX4b	C.lanceoleosa_LG04_G02574.t1	evm.model.Cha14g001690	CsSPX1b	0.310606	1.88124	0.165107	Purifying selection
ClSPX3d	C.lanceoleosa_LG03_G02542.t1	evm.model.Cha06g006850	CsSPX3b	0.0212896	0.0771558	0.275931	Purifying selection
ClSPX3b	C.lanceoleosa_LG02_G00681.t1	evm.model.Cha06g006850	CsSPX3b	0.149806	0.890051	0.168312	Purifying selection
ClPHO1H10a	C.lanceoleosa_LG01_G03739.t1	evm.model.Cha06g019090	CsPHO1H3	0.315155	1.81362	0.173771	Purifying selection
ClSPX1a	C.lanceoleosa_LG11_G01509.t1	evm.model.Cha12g007430	CsSPX1a	0.0268625	0.0676175	0.397272	Purifying selection
ClSPX1a	C.lanceoleosa_LG11_G01509.t1	evm.model.Cha14g001690	CsSPX1b	0.13447	0.488248	0.275412	Purifying selection
ClSPX-MFS2b	C.lanceoleosa_LG11_G02584.t1	evm.model.Cha12g002110	CsSPX-MFS2a	0.00632381	0.0200279	0.31575	Purifying selection
ClSPX-MFS2b	C.lanceoleosa_LG11_G02584.t1	evm.model.Cha14g007540	CsSPX-MFS2b	0.0622373	0.320956	0.193912	Purifying selection
ClPHO1H10b	C.lanceoleosa_LG11_G01096.t1	evm.model.Cha06g019090	CsPHO1H3	0.431076	2.34265	0.184012	Purifying selection
ClSPX2	C.lanceoleosa_LG13_G00254.t1	evm.model.Cha03g006890	CsSPX4	0.241841	NaN	NaN	NaN
ClSPX2	C.lanceoleosa_LG13_G00254.t1	evm.model.Cha14g001690	CsSPX1b	0.297589	1.73134	0.171884	Purifying selection
ClSPX1b	C.lanceoleosa_LG13_G02593.t1	evm.model.Cha03g006890	CsSPX4	0.316263	2.33829	0.135254	Purifying selection
ClSPX1b	C.lanceoleosa_LG13_G02593.t1	evm.model.Cha12g007430	CsSPX1a	0.13067	0.510455	0.255987	Purifying selection
ClSPX1b	C.lanceoleosa_LG13_G02593.t1	evm.model.Cha14g001690	CsSPX1b	0.00290557	0.0427924	0.0678993	Purifying selection
ClSPX-MFS2c	C.lanceoleosa_LG13_G01292.t1	evm.model.Cha12g002110	CsSPX-MFS2a	0.0619563	0.306318	0.202261	Purifying selection
ClSPX-MFS2c	C.lanceoleosa_LG13_G01292.t1	evm.model.Cha14g007540	CsSPX-MFS2b	0.0037859	0.0260286	0.145451	Purifying selection
ClNLA1	C.lanceoleosa_LG12_G02084.t1	evm.model.Cha13g004000	CsNLA1	0.0127081	0.0293556	0.432904	Purifying selection
