# Supplementary material for: Genome-Wide Detection of SPX Family and Profiling of CoSPX-MFS3 in Regulating Low-Phosphate Stress in Tea-Oil Camellia
Source: Int J Mol Sci. 2023 Jul 17;24(14):11552. doi: 10.3390/ijms241411552 (PMC10380294; doi:10.3390/ijms241411552)
Supplement: Supplementary file 1 [file ijms-24-11552-s001.zip › Table S5.xlsx]

## Sheet: The primers for CoSPXs
The primers for CoSPXs
Primer name	Primer sequence F(5‘-3’)	Primer sequence R(5‘-3’)
qCoSPX1	GATGCAATGTTTCCGGTGGT	ACTGGCCGTATGTAGAGCTT
qCoSPX2	GCCCTCATTCGATTGCCTTT	AATAGTCGGGGTGTTGAGCT
qCoSPX4	AAAGAACCGGTGGATTGCTG	ACGGGAAAAGGAGCTCAAGA
qCoPHO1	GCAGCTCAAGAAACACGTCA	TTACTGACAGCGACCCGAAT
qCoPHO1H1	TTTCAGGCACCATTTCCTGC	AACTTCGCCGAGTCAGAGAA
qCoPHO1H2	ACCACGAGCGAAGAGAGAAA	AGAGCCCTAAAAGTGCCTGA
qCoPHO1H3	AACAAAGACGACCCTCCACA	TTTGGGAGAGGTCATTCGCT
qCoPHO1H4	CGGCGTAAAGGGTTGAACAT	GGTACTTGCGTTCATGGCTT
qCoPHO1H5	CATGTTGTTCTGCCCGTTCA	TGGCTTGTTAATTGGTCCGC
qCoSPX-MFS1	ATCATCAAGGGAGCTGCGTA	TTTGTAAGCCGGTCAACTGC
qCoSPX-MFS2	TTTGTCTCCGCCGAAGTACT	CAGCCAATGTTATCGTGCCA
qCoSPX-MFS3	TCCGTATTCTGTGCCCCAAT	AGTCGATAGCAATCCACCGT
qCoNLA1	AGTTGCAGGGTTTGTAGGGA	GGGCAAGCTTCACATTGACA
qCoNLA2	AACCTTTTTCCCGTCCTTGC	TTACGGAACCCTGAAGCCAT
GAPDH	TGACCTCACTGCGAGGATTG	CCTCCTTGATAGCAGCTTTGATC

## Sheet: The primers for AtSPXs  
The primers for AtSPXs
Primer name	Primer sequence F(5‘-3’)	Primer sequence R(5‘-3’)
qAtSPX1	GAACTGGTGATCTCATGCGT	TCTCCTTCAAAACCCGCAAG
qAtSPX2	TGTGAAAGAGTGCGAGGCTA	TAATGCCGACACAGTGCTCT
qAtSPX3	ACAAGCGAACAAGAGGAGGA	AGTCAATAATGCCGCAACCG
qAtPHT1.1	TACCCACTTTCTGCCACCAT	AACTTGAGGAGGCGTTGAGA
qAtPHT1.2	TACCCACTTTCTGCCACCAT	AACTTGAGGAGGCGTTGAGA
qAtPHT1.3	TGCCTTCCCATACAACCACT	TATCCTGTGGTTGAGCAGCA
qAtPHT1.5	GTTGGAGCGTTTGGGTTTCT	GCCGCTTTGTTCCTCATCTT
Actin	ACTCTCCCGCTATGTATGTCGCC	ATTTCCCGCTCTGCTGTTGTGGT
